# Supplementary material for: Comparing Digital Cognitive Interventions to Active Controls and Usual Care for Mild Cognitive Impairment and Dementia: A Systematic Review and Meta-Analysis
Source: Medicina (Kaunas). 2026 Jun 15;62(6):1162. doi: 10.3390/medicina62061162 (PMC13304112; doi:10.3390/medicina62061162)
Supplement: Supplementary file 1 [file medicina-62-01162-s001.zip]

Archive with 2 entries (2 files):
- medicina-4298014-Supplementary S1-S3.pdf
- medicina-4298014-Supplementary S4.pdf
